# Supplementary material for: Oxidative Stress-Induced Alterations of Cellular Localization and Expression of Aquaporin 1 Lead to Defected Water Transport upon Peritoneal Fibrosis
Source: Biomedicines. 2022 Mar 30;10(4):810. doi: 10.3390/biomedicines10040810 (PMC9031283; doi:10.3390/biomedicines10040810)
Supplement: Supplementary file 1 [file biomedicines-10-00810-s001.zip]

Archive with 2 entries (2 files):
- biomedicines-1635604-Figure S1-S3.pdf
- biomedicines-1635604-Figure S4.pdf
